# Supplementary material for: The Burden of Leprosy in Cameroon: Fifteen Years into the Post-elimination Era
Source: PLoS Negl Trop Dis. 2016 Oct 12;10(10):e0005012. doi: 10.1371/journal.pntd.0005012 (PMC5061420; doi:10.1371/journal.pntd.0005012)
Supplement: S1 File — The Cameroon health district shape files used for drawing up of the maps in this article were obtained from the Sub Department for epidemiological surveillance in the Ministry of Public Health, Cameroon. (ZIP) [file pntd.0005012.s001.zip]

Archive with 16 entries (15 files):
- S1_File/
- S1_File/Caedistricts179_region.dbf
- S1_File/Caedistricts179_region.prj
- S1_File/Caedistricts179_region.sbn
- S1_File/Caedistricts179_region.sbx
- S1_File/Caedistricts179_region.shp
- S1_File/Caedistricts179_region.shx
- S1_File/CaeProvince_region.dbf
- S1_File/CaeProvince_region.NAME1.atx
- S1_File/CaeProvince_region.prj
- S1_File/CaeProvince_region.sbn
- S1_File/CaeProvince_region.sbx
- S1_File/CaeProvince_region.shp
- S1_File/CaeProvince_region.shx
- S1_File/Cameroon Regions.xlsx
- S1_File/Export_Output.dbf
