# Supplementary material for: The Burden of Leprosy in Cameroon: Fifteen Years into the Post-elimination Era
Source: PLoS Negl Trop Dis. 2016 Oct 12;10(10):e0005012. doi: 10.1371/journal.pntd.0005012 (PMC5061420; doi:10.1371/journal.pntd.0005012)
Supplement: S1 File — The Cameroon health district shape files used for drawing up of the maps in this article were obtained from the Sub Department for epidemiological surveillance in the Ministry of Public Health, Cameroon. (ZIP) [file pntd.0005012.s001.zip › S1_File/Cameroon Regions.xlsx]

## Sheet: Sheet1
COUNTRY3,C,3	NAME1,C,25	NUMBER,N,3,0
CAE	ADAMAOUA	1
CAE	CENTRE	2
CAE	EST	3
CAE	EXTREME NORD	4
CAE	LITTORAL	5
CAE	NORD	6
CAE	NORD OUEST	7
CAE	OUEST	8
CAE	SUD	9
CAE	SUD OUEST	10
