# Supplementary material for: The Burden of Leprosy in Cameroon: Fifteen Years into the Post-elimination Era
Source: PLoS Negl Trop Dis. 2016 Oct 12;10(10):e0005012. doi: 10.1371/journal.pntd.0005012 (PMC5061420; doi:10.1371/journal.pntd.0005012)
Supplement: S2 Dataset — (XLSX) [file pntd.0005012.s003.xlsx]

## Sheet: Sheet1
COUNTRY3,C,3	NAME1	2000 LBS	2000 Regional leprosy burden	2005 LBS	2005 Regional leprosy burden	2010 LBS	2010 Regional leprosy burden	2014 LBS	2014 Regional leprosy burden
CAE	ADAMAWA	7	2	5	2	5	2	4	1
CAE	CENTRE	5	2	6	2	4	1	4	1
CAE	EAST	6	2	8	2	4	1	9	2
CAE	FAR NORTH	7	2	4	1	5	2	1	0
CAE	LITTORAL	3	1	4	1	3	1	1	0
CAE	NORTH	6	2	5	2	6	2	3	1
CAE	NORTH WEST	8	2	6	2	2	0	4	1
CAE	SOUTH	1	0	3	1	5	2	3	1
CAE	SOUTH WEST	7	2	7	2	8	2	3	1
CAE	WEST	5	2	3	1	3	1	3	1
