# Supplementary material for: The Burden of Leprosy in Cameroon: Fifteen Years into the Post-elimination Era
Source: PLoS Negl Trop Dis. 2016 Oct 12;10(10):e0005012. doi: 10.1371/journal.pntd.0005012 (PMC5061420; doi:10.1371/journal.pntd.0005012)
Supplement: S3 Dataset — (XLSX) [file pntd.0005012.s004.xlsx]

## Sheet: Sheet1
REGION	NAME2	2000 LBS	2000 Leprosy Burden	2005 LBS	2005 Leprosy Burden	2010 LBS	2010 Leprosy Burden	2014 LBS	2014 Leprosy Burden
ADAMAWA	DS_NGAOUNDERE RURAL	11	2	7	2	8	2	10	2
ADAMAWA	DS_BANKIM	7	2	5	2	13	2	6	2
ADAMAWA	DS_TIGNERE	4	1	7	2	7	2	5	2
ADAMAWA	DS_TIBATI	12	2	8	2	5	2	5	2
ADAMAWA	DS_NGAOUNDERE URBAIN	11	2	7	2	8	2	4	1
ADAMAWA	DS_NGAOUNDAL	12	2	8	2	5	2	3	1
ADAMAWA	DS_DJOHONG	0	0	7	2	7	2	0	0
ADAMAWA	DS_MEIGANGA	8	2	9	2	6	2	0	0
ADAMAWA	DS_BANYO	4	1	5	2	3	1	0	0
CENTRE	DS_AYOS	3	1	4	1	0	0	10	2
CENTRE	DS_YOKO	11	2	6	2	0	0	4	1
CENTRE	DS_OBALA	6	2	4	1	0	0	4	1
CENTRE	DS_MBALMAYO	6	2	7	2	0	0	3	1
CENTRE	DS_NGOG MAPUBI	0	0	5	2	0	0	3	1
CENTRE	DS_ESEKA	10	2	7	2	11	2	2	0
CENTRE	DS_DJOUNGOLO	3	1	6	2	4	1	2	0
CENTRE	DS_SAA	3	1	5	2	3	1	2	0
CENTRE	DS_EFOULAN	0	0	0	0	0	0	2	0
CENTRE	DS_NKOLNDONGO	0	0	0	0	0	0	2	0
CENTRE	DS_MONATELE	11	2	0	0	6	2	1	0
CENTRE	DS_NTUI	11	2	9	2	0	0	0	0
CENTRE	DS_AKONOLINGA	3	1	7	2	0	0	0	0
CENTRE	DS_ESSE	10	2	6	2	0	0	0	0
CENTRE	DS_BAFIA	7	2	6	2	0	0	0	0
CENTRE	DS_ELIG MFOMO	0	0	6	2	0	0	0	0
CENTRE	DS_MBANKOMO	7	2	0	0	0	0	0	0
CENTRE	DS_MFOU	7	2	0	0	0	0	0	0
CENTRE	DS_NDIKINIMIKI	7	2	0	0	0	0	0	0
CENTRE	DS_NGOUMOU	6	2	0	0	0	0	0	0
CENTRE	DS_AWAE	3	1	0	0	0	0	0	0
CENTRE	DS_MBANJOCK	3	1	0	0	0	0	0	0
CENTRE	DS_NANGA EBOKO	3	1	0	0	0	0	0	0
CENTRE	DS_OKOLA	3	1	0	0	0	0	0	0
CENTRE	DS_BIYEM ASSI	0	0	0	0	0	0	0	0
CENTRE	DS_CITE VERT	0	0	0	0	0	0	0	0
CENTRE	DS_EBEBDA	0	0	0	0	0	0	0	0
CENTRE	DS_EVOUDOULA	0	0	0	0	0	0	0	0
CENTRE	DS_SOA	0	0	0	0	0	0	0	0
EAST	DS_ABONG MBANG	3	1	2	0	4	1	11	2
EAST	DS_GAROUA BOULAI	4	1	7	2	4	1	10	2
EAST	DS_MBANG	0	0	2	0	8	2	8	2
EAST	DS_YOKADOUMA	8	2	7	2	6	2	7	2
EAST	DS_BATOURI	8	2	12	2	9	2	4	1
EAST	DS_BERTOUA	7	2	6	2	6	2	2	0
EAST	DS_MOLOUNDOU	6	2	7	2	7	2	1	0
EAST	DS_LOMIE	3	1	3	1	7	2	0	0
EAST	DS_DOUME	6	2	0	0	6	2	0	0
EAST	DS_NDELELE	2	0	9	2	5	2	0	0
EAST	DS_BETARE OYA	0	0	4	1	5	2	0	0
EAST	DS_KETTE	0	0	0	0	2	0	0	0
EAST	DS_MESSAMENA	0	0	0	0	0	0	0	0
EAST	DS_NGELEMENDOUKA	0	0	0	0	0	0	0	0
FAR NORTH	DS_BOGO	3	1	3	1	1	0	2	0
FAR NORTH	DS_GUIDIGUISE	6	2	4	1	0	0	2	0
FAR NORTH	DS_MAKARY	0	0	2	0	0	0	2	0
FAR NORTH	DS_KAR HAY	4	1	0	0	0	0	2	0
FAR NORTH	DS_MOULVOUDAYE	0	0	0	0	0	0	2	0
FAR NORTH	DS_MAROUA URBAIN	4	1	3	1	5	2	1	0
FAR NORTH	DS_MAROUA RURAL	8	2	6	2	4	1	1	0
FAR NORTH	DS_MINDIF	5	2	5	2	0	0	1	0
FAR NORTH	DS_MORA	10	2	0	0	0	0	1	0
FAR NORTH	DS_KOLOFATA	1	0	3	1	10	2	0	0
FAR NORTH	DS_BOURHA	7	2	5	2	6	2	0	0
FAR NORTH	DS_GUERE	4	1	8	2	5	2	0	0
FAR NORTH	DS_MADA	5	2	4	1	4	1	0	0
FAR NORTH	DS_PETTE	0	0	0	0	4	1	0	0
FAR NORTH	DS_YAGOUA	8	2	3	1	3	1	0	0
FAR NORTH	DS_MAGA	6	2	0	0	3	1	0	0
FAR NORTH	DS_MOGODE	8	2	9	2	0	0	0	0
FAR NORTH	DS_KAELE	8	2	8	2	0	0	0	0
FAR NORTH	DS_KOZA	8	2	7	2	0	0	0	0
FAR NORTH	DS_VELE	0	0	6	2	0	0	0	0
FAR NORTH	DS_HINA	7	2	5	2	0	0	0	0
FAR NORTH	DS_MOKOLO	5	2	5	2	0	0	0	0
FAR NORTH	DS_ROUA	0	0	5	2	0	0	0	0
FAR NORTH	DS_TOKOMBERE	12	2	4	1	0	0	0	0
FAR NORTH	DS_MERI	12	2	3	1	0	0	0	0
FAR NORTH	DS_KOUSSERI	1	0	0	0	0	0	0	0
FAR NORTH	DS_GOULFE	0	0	0	0	0	0	0	0
FAR NORTH	DS_MOUTOURWA	0	0	0	0	0	0	0	0
LITTORAL	DS_LOGBABA	2	0	5	2	5	2	4	1
LITTORAL	DS_NKONSAMBA	0	0	9	2	5	2	0	0
LITTORAL	DS_EDEA	2	0	5	2	5	2	0	0
LITTORAL	DS_DEIDO	1	0	4	1	3	1	0	0
LITTORAL	DS_MELONG	0	0	0	0	2	0	0	0
LITTORAL	DS_NGAMBE	2	0	7	2	0	0	0	0
LITTORAL	DS_POUMA	2	0	6	2	0	0	0	0
LITTORAL	DS_DIBOMBARI	5	2	5	2	0	0	0	0
LITTORAL	DS_NDOM	2	0	0	0	0	0	0	0
LITTORAL	DS_YABASSI	2	0	0	0	0	0	0	0
LITTORAL	DS_LOUM	1	0	0	0	0	0	0	0
LITTORAL	DS_MBANGA	1	0	0	0	0	0	0	0
LITTORAL	DS_BONASSAMA	0	0	0	0	0	0	0	0
LITTORAL	DS_CITE PALMIERS	0	0	0	0	0	0	0	0
LITTORAL	DS_MANJO	0	0	0	0	0	0	0	0
LITTORAL	DS_MANOKA	0	0	0	0	0	0	0	0
LITTORAL	DS_MANOKA	0	0	0	0	0	0	0	0
LITTORAL	DS_MANOKA	0	0	0	0	0	0	0	0
LITTORAL	DS_MANOKA	0	0	0	0	0	0	0	0
LITTORAL	DS_MANOKA	0	0	0	0	0	0	0	0
LITTORAL	DS_NEW BELL	0	0	0	0	0	0	0	0
LITTORAL	DS_NKONDJOCK	0	0	0	0	0	0	0	0
LITTORAL	DS_NYLON	0	0	0	0	0	0	0	0
NORTH	DS_POLI	5	2	11	2	11	2	10	2
NORTH	DS_GAROUA I	0	0	5	2	9	2	3	1
NORTH	DS_MAYO OULO	4	1	6	2	6	2	3	1
NORTH	DS_GUIDER	8	2	4	1	5	2	3	1
NORTH	DS_NGONG	0	0	6	2	0	0	2	0
NORTH	DS_REY BOUBA	8	2	10	2	5	2	1	0
NORTH	DS_TCHOLIRE	11	2	1	0	4	1	1	0
NORTH	DS_BIBEMI	0	0	6	2	8	2	0	0
NORTH	DS_LAGDO	1	0	0	0	8	2	0	0
NORTH	DS_TOUBORO	10	2	6	2	7	2	0	0
NORTH	DS_FIGUIL	11	2	5	2	6	2	0	0
NORTH	DS_GASCHIGA	8	2	7	2	4	1	0	0
NORTH	DS_GAROUA II	0	0	0	0	3	1	0	0
NORTH	DS_PITOA	10	2	3	1	0	0	0	0
NORTH	DS_GOLOMBE	0	0	0	0	0	0	0	0
NORTH WEST	DS_BENAKUMA	0	0	0	0	7	2	4	1
NORTH WEST	DS_NWA	0	0	0	0	0	0	3	1
NORTH WEST	DS_FUNDONG	10	2	8	2	9	2	2	0
NORTH WEST	DS_NDOP	6	2	7	2	0	0	2	0
NORTH WEST	DS_KUMBO WEST	3	1	0	0	3	1	0	0
NORTH WEST	DS_AKO	0	0	0	0	3	1	0	0
NORTH WEST	DS_KUMBO EAST	0	0	0	0	2	0	0	0
NORTH WEST	DS_NKAMBE	10	2	0	0	1	0	0	0
NORTH WEST	DS_WUM	10	2	10	2	0	0	0	0
NORTH WEST	DS_BALI	2	0	6	2	0	0	0	0
NORTH WEST	DS_NDU	7	2	5	2	0	0	0	0
NORTH WEST	DS_MBENGWI	10	2	0	0	0	0	0	0
NORTH WEST	DS_BATIBO	8	2	0	0	0	0	0	0
NORTH WEST	DS_BAMENDA	6	2	0	0	0	0	0	0
NORTH WEST	DS_BAFUT	2	0	0	0	0	0	0	0
NORTH WEST	DS_NJIKWA	0	0	0	0	0	0	0	0
NORTH WEST	DS_OKU	0	0	0	0	0	0	0	0
NORTH WEST	DS_SANTA	0	0	0	0	0	0	0	0
NORTH WEST	DS_TUBAH	0	0	0	0	0	0	0	0
SOUTH	DS_KRIBI	3	1	0	0	9	2	4	1
SOUTH	DS_AMBAM	4	1	6	2	6	2	3	1
SOUTH	DS_LOLODORF	3	1	7	2	0	0	3	1
SOUTH	DS_ZOETELE	1	0	0	0	0	0	2	0
SOUTH	DS_DJOUM	0	0	0	0	10	2	0	0
SOUTH	DS_OLAMZE	0	0	6	2	7	2	0	0
SOUTH	DS_SANGMELIMA	0	0	5	2	4	1	0	0
SOUTH	DS_EBOLOWA	1	0	0	0	4	1	0	0
SOUTH	DS_MEYOMESSALA	0	0	6	2	0	0	0	0
SOUTH	DS_MVANGAN	0	0	0	0	0	0	0	0
SOUTH WEST	DS_MUNDEMBA	6	2	10	2	0	0	9	2
SOUTH WEST	DS_MBONGE	0	0	0	0	10	2	7	2
SOUTH WEST	DS_KUMBA	12	2	0	0	8	2	7	2
SOUTH WEST	DS_AKWAYA	8	2	10	2	13	2	5	2
SOUTH WEST	DS_NGUTI	10	2	0	0	7	2	5	2
SOUTH WEST	DS_BUEA	5	2	6	2	11	2	4	1
SOUTH WEST	DS_FONTEM	0	0	4	1	0	0	4	1
SOUTH WEST	DS_EKONDO TITI	11	2	12	2	7	2	2	0
SOUTH WEST	DS_MUYUKA	4	1	3	1	3	1	2	0
SOUTH WEST	DS_MAMFE	8	2	8	2	7	2	0	0
SOUTH WEST	DS_KONYE	0	0	8	2	7	2	0	0
SOUTH WEST	DS_EYUMOJOCK	0	0	0	0	7	2	0	0
SOUTH WEST	DS_TIKO	7	2	5	2	4	1	0	0
SOUTH WEST	DS_TOMBEL	6	2	4	1	0	0	0	0
SOUTH WEST	DS_BANGEM	5	2	0	0	0	0	0	0
SOUTH WEST	DS_LIMBE	5	2	0	0	0	0	0	0
SOUTH WEST	DS_BAKASSI	0	0	0	0	0	0	0	0
SOUTH WEST	DS_WABANE	0	0	0	0	0	0	0	0
WEST	DS_FOUMBOT	5	2	3	1	0	0	6	2
WEST	DS_GALIM	0	0	0	0	0	0	6	2
WEST	DS_MIFI	8	2	1	0	8	2	5	2
WEST	DS_DSCHANG	6	2	1	0	3	1	2	0
WEST	DS_BANGORAIN	0	0	0	0	0	0	1	0
WEST	DS_MALANTOUEN	10	2	8	2	4	1	0	0
WEST	DS_FOUMBAN	4	1	4	1	4	1	0	0
WEST	DS_MBOUDA	9	2	3	1	0	0	0	0
WEST	DS_BAHAM	2	0	3	1	0	0	0	0
WEST	DS_BAFANG	3	1	2	0	0	0	0	0
WEST	DS_BANJOUN	8	2	0	0	0	0	0	0
WEST	DS_PENKA MICHEL	4	1	0	0	0	0	0	0
WEST	DS_SANTCHOU	1	0	0	0	0	0	0	0
WEST	DS_BAMENDJOU	0	0	0	0	0	0	0	0
WEST	DS_BANDJA	0	0	0	0	0	0	0	0
WEST	DS_BANGANTE	0	0	0	0	0	0	0	0
WEST	DS_BATCHAM	0	0	0	0	0	0	0	0
WEST	DS_KEKEM	0	0	0	0	0	0	0	0
WEST	DS_KOUOPTAMO	0	0	0	0	0	0	0	0
WEST	DS_MASSANGAM	0	0	0	0	0	0	0	0
